# Supplementary material for: Traditional Plant-Derived Compounds Inhibit Cell Migration and Induce Novel Cytoskeletal Effects in Glioblastoma Cells
Source: J Xenobiot. 2024 May 9;14(2):613–33. doi: 10.3390/jox14020036 (PMC11130960; doi:10.3390/jox14020036)
Supplement: Supplementary file 1 [file jox-14-00036-s001.zip]

Archive with 1 entries (1 files):
- jox-2928266-supplementary.pdf
